# Supplementary material for: Safety of Ticagrelor Compared to Clopidogrel in the Contemporary Management Through Invasive or Non-Invasive Strategies of Elderly Patients Presenting with Acute Coronary Syndromes
Source: J Clin Med. 2025 Aug 8;14(16):5629. doi: 10.3390/jcm14165629 (PMC12386568; doi:10.3390/jcm14165629)
Supplement: Supplementary file 1 [file jcm-14-05629-s001.zip]

Archive with 1 entries (1 files):
- jcm-3722723-supplementary.pdf
